# Supplementary material for: Evaluation of Low-Cost CO2 Sensors Using Reference Instruments and Standard Gases for Indoor Use
Source: Sensors (Basel). 2024 Apr 23;24(9):2680. doi: 10.3390/s24092680 (PMC11085240; doi:10.3390/s24092680)
Supplement: Supplementary file 1 [file sensors-24-02680-s001.zip]

Archive with 1 entries (1 files):
- sensors-2938243-supplementary.pdf
